# Supplementary material for: Propagule-Type Specificity in Arbuscular Mycorrhizal Fungal Communities in Early Growth of Allium tuberosum
Source: Microorganisms. 2025 Jun 19;13(6):1430. doi: 10.3390/microorganisms13061430 (PMC12196218; doi:10.3390/microorganisms13061430)
Supplement: Supplementary file 1 [file microorganisms-13-01430-s001.zip]

Archive with 1 entries (1 files):
- microorganisms-3672998-supplementary.pdf
